# Supplementary material for: Electroconvulsive Therapy (ECT) Referral Workshop for Depression: Assessing Patients and Addressing Stigma
Source: MedEdPORTAL. 2025 Feb 11;21:11497. doi: 10.15766/mep_2374-8265.11497 (PMC11811188; doi:10.15766/mep_2374-8265.11497)
Supplement: Supplementary file 1 — Facilitator Guide.docxParticipant Handout.docxECT Referral Evaluation Form.docxECT Referral Presentation.pptx [file mep_2374-8265.11497-s001.zip]

Archive with 5 entries (5 files):
- A. Facilitator Guide.docx
- B. Participant Handout.docx
- C. ECT Referral Evaluation Form.docx
- D. ECT Referral Presentation.pptx
- _Educational Summary Report_11497.pdf
